# Supplementary material for: HCM-Associated MuRF1 Variants Compromise Ubiquitylation and Are Predicted to Alter Protein Structure
Source: Int J Mol Sci. 2025 Apr 21;26(8):3921. doi: 10.3390/ijms26083921 (PMC12027535; doi:10.3390/ijms26083921)
Supplement: Supplementary file 1 [file ijms-26-03921-s001.zip]

Archive with 1 entries (1 files):
- ijms-3488491-supplementary.pdf
